# Supplementary material for: Low Temperature Antioxidant Activity QTL Associate with Genomic Regions Involved in Physiological Cold Stress Tolerance Responses in Rice (Oryza sativa L.)
Source: Genes (Basel). 2021 Oct 26;12(11):1700. doi: 10.3390/genes12111700 (PMC8618774; doi:10.3390/genes12111700)
Supplement: Supplementary file 1 [file genes-12-01700-s001.zip]

Archive with 1 entries (1 files):
- genes-1409313-supplementary.pdf
